# Supplementary material for: Lacticaseibacillus rhamnosus GG Survival and Quality Parameters in Kefir Produced from Kefir Grains and Natural Kefir Starter Culture
Source: Foods. 2022 Feb 11;11(4):523. doi: 10.3390/foods11040523 (PMC8871425; doi:10.3390/foods11040523)
Supplement: Supplementary file 1 [file foods-11-00523-s001.zip]

Archive with 1 entries (1 files):
- foods-1574034-supplementary-done.pdf
